# Supplementary material for: Pulmonary expansion manoeuvres compared to usual care on ventilatory mechanics, oxygenation, length of mechanical ventilation and hospital stay, extubation, atelectasis, and mortality of patients in mechanical ventilation: A randomized clinical trial
Source: PLoS One. 2023 Dec 11;18(12):e0295775. doi: 10.1371/journal.pone.0295775 (PMC10712844; doi:10.1371/journal.pone.0295775)
Supplement: S1 Data — (XLSX) [file pone.0295775.s001.xlsx]

## Sheet: Sheet1
Group	Age	Gender	BMI	Comorbidity_index	Ventilation_modality	Tidal_volume	O2	PEEP	Respiratory_rate	Minute_ventilation	pH	PaO2	PaCO2	HCO3	Base_excess	SpO2	PAO2_FiO2	Static_compliance_A1	Static_compliance_A2	Static_compliance_A3	Static_compliance_A4	Static_compliance_A2_minus_A1	Static_compliance_A3_minus_A2	Static_compliance_A4_minus_A3	Dynamic_compliance_A1	Dynamic_compliance_A2	Dynamic_compliance_A3	Dynamic_compliance_A4	Dynamic_compliance_A2_minus_A1	Dynamic_compliance_A3_minus_A2	Dynamic_compliance_A4_minus_A3	Driving_pressure_A1	Driving_pressure_A2	Driving_pressure_A3	Driving_pressure_A4	Driving_pressure_A2_minus_A1	Driving_pressure_A3_minus_A2	Driving_pressure_A4_minus_A3	Airway_resistance_A1	Airway_resistance_A2	Airway_resistance_A3	Airway_resistance_A4	Airway_resistance_A2_minus_A1	Airway_resistance_A3_minus_A2	Airway_resistance_A4_minus_A3	SpO2_A1	SpO2_A2	SpO2_A3	SpO2_A4
1	56	1	33	2	1	400	40	10	23	9	7.36	113	38	21	-4	0.98	282.5	33.3333	33.3333	36.9091	36.7273	0	3.57576	-0.181818	34.2222	37.22	37.22	36.56	2.99778	0	-0.66	12	12	11	11	0	-1	0	21	20	20	22	-1	0	2	96	92	92	94
1	68	1	41.5333	2	1	380	45	16	25	8	7.3	105	56	27	0	0.97	233.3	32.5833	36.2727	39.2	35.8182	3.68939	2.92727	-3.38182	24.4375	24.93	26.13	26.26	0.4925	1.2	0.13	12	11	10	11	-1	-1	1	21.69	6	6.12	5	-15.69	0.12	-1.12	96	96	93	95
1	83	1	30.863	4	1	390	35	7	19	7	7.52	161	34	28	5	1	460	32.5	27.8571	32.86	37.5	-4.64286	5	4.64286	18.5714	18.57	19.5	18.57	-0.001429	0.93	-0.93	12	14	14	12	2	0	-2	10.5	16.87	14.46	21.69	6.37	-2.41	7.23	98	97	97	97
1	77	1	26	4	2	340	30	7	22	7	7.26	176	38	17	-9	0.99	586.7	34	26.1538	34	33	-7.84615	7.84615	-1	20	21.25	21.25	19.41	1.25	0	-1.84	10	13	10	10	3	-3	0	10.5	4.5	9	9	-6	4.5	0	98	96	98	96
1	65	1	34	3	1	330	50	14	29	9	7.19	98	71	26	-4	0.96	196	23.5714	25.7692	24	25.3077	2.1978	-1.76923	1.30769	24.41	23.41	23.71	25.76	-1	0.3	2.05	14	13	14	13	-1	1	-1	3.91	5.33	3.75	3.91	1.42	-1.58	0.16	93	94	93	93
2	64	1	31.47	3	2	360	70	20	34	12	7.1	82	71	21	-10	0.91	117	27.54	31.5	31.5	31.83	3.96	0	0.33	22.38	25.2	25.46	23.87	2.82	0.26	-1.59	13	12	12	12	-1	0	0	3.16	3.1	3.1	4.21	-0.06	0	1.11	90	91	91	90
2	83	1	36	5	1	260	40	12	28	7	7.17	135	54	19	-10	0.98	337.5	28.8889	26	26	29.7778	-2.88889	0	3.77778	21.6667	21.67	21.67	22.33	0.003333	0	0.66	9	10	10	9	1	0	-1	4.5	2.93	2.93	4.5	-1.57	0	1.57	93	93	93	93
2	48	2	31.0735	0	1	340	45	12	28	9	7.34	79	56	27	3.2	0.95	158	27.0833	27.9167	27.92	30.0909	0.833333	0.003333	2.17091	23.2143	22.33	24.28	25.46	-0.884286	1.95	1.18	12	12	12	11	0	0	-1	2.55	3.75	3.75	2.55	1.2	0	-1.2	95	94	94	96
1	76	2	22.7244	3	2	398	30	6	18	8	7.37	123	35	20	5	0.99	410	43.3333	44.6667	58.7143	61.2857	1.33333	14.0476	2.57143	26	23.64	25.68	26.81	-2.36	2.04	1.13	9	9	7	7	0	-2	0	10.68	14.24	16.02	16.02	3.56	1.78	0	95	91	91	94
1	84	1	38	9	2	420	50	8	18	8	7.43	95	39	26	2	0.98	190	25.4	24.6	26.6	22.2	-0.8	2	-4.4	24.9	23.1	24.1	24.2	-1.8	1	0.1	16	15	17	15	-1	2	-2	16.1	16.8	16.8	15.7	0.7	0	-1.1	94	94	94	95
2	66	2	24	3	2	410	30	6	18	7	7.3	182	51	25	-2	1	606.7	51.1	52.7	52.7	48.5	1.6	0	-4.2	46	51.5	61.5	51.2	5.5	10	-10.3	8	6	6	8	-2	0	2	10.8	10.5	10.5	12	-0.3	0	1.5	96	96	96	96
1	82	1	29.2421	5	1	340	40	12	27	9	7.28	96	53	25	-2	0.96	240	28.0833	28.25	26.1538	26.6923	0.166667	-2.09615	0.538462	22.4667	24.21	22.66	23.13	1.74333	-1.55	0.47	12	12	13	13	0	1	0	3.91	5.33	2.61	2.79	1.42	-2.72	0.18	90	90	90	90
2	84	1	37.5	7	1	300	40	10	28	8	7.2	91	43	17	-10	0.95	227.5	33.7778	33.7778	33.78	33.4444	0	0.002222	-0.335556	25.3333	27.63	27.45	25.08	2.29667	-0.18	-2.37	9	9	9	9	0	0	0	4.74	3	3	5	-1.74	0	2	96	96	96	95
1	54	1	33.8566	1	1	380	35	14	25	8	7.3	92	44	22	-5	0.96	262.9	49.125	50.125	54.5	52.87	1	4.37	-1.625	24.5625	28.64	26.4	25.53	4.0775	-2.24	-0.87	8	8	8	8	0	0	0	9.8	7.35	8.4	8.57	-2.45	1.05	0.17	96	95	92	94
2	48	2	25.3515	0	1	400	30	7	25	10	7.39	109	50	30	5	0.98	363.3	36.3636	34.5833	34.58	25.5333	-1.7803	-0.003333	-9.04667	25	25.93	21.05	17.4	0.93	-4.88	-3.65	11	12	12	15	1	0	3	6.12	4.71	4.71	8.57	-1.41	0	3.86	96	95	95	96
2	81	2	27.9068	5	1	400	40	14	27	11	7.15	117	71	24	-7	0.97	292.5	26.1818	26.5455	28.6154	27.5	0.363636	2.06993	-1.11539	20.5714	22.46	28.61	22.64	1.88857	6.15	-5.97	11	11	13	14	0	2	1	3.91	2.73	14	3.46	-1.18	11.27	-10.54	95	96	95	95
2	36	1	27.8421	0	1	380	40	14	30	10	7.35	67	49	26	1	0.92	167.5	38.3	42.6667	37	30.4167	4.36667	-5.66667	-6.58333	25.5333	25.6	24.66	24.33	0.066667	-0.94	-0.33	10	9	10	12	-1	1	2	5.77	6.67	5.56	3.33	0.9	-1.11	-2.23	94	94	95	95
2	58	1	19.6684	2	1	360	25	7	15	5	7.24	91	35	15	-12	0.95	364	36	32.7273	32.7273	32.7273	-3.27273	0	0	25.7143	27.69	27.69	30	1.97571	0	2.31	10	11	11	11	1	0	0	14.3	13.8	13.8	13.2	-0.5	0	-0.6	94	94	94	94
1	46	2	36.3324	0	1	420	40	14	26	11	7.39	150	52	32	5	0.99	375	28.6364	43.4	48.3333	31.7	14.7636	4.93333	-16.6333	21	28.93	28.93	21.13	7.93	0	-7.8	11	10	9	10	-1	-1	1	4.44	5.56	6.67	5.26	1.12	1.11	-1.41	96	95	94	95
1	63	2	30.2992	4	1	500	35	14	22	11	7.31	73	52	25	-2	0.93	208.6	66.125	43.1	56.25	43.8333	-23.025	13.15	-22.4167	27.8421	22.68	27.89	27.68	-5.16211	5.21	-0.21	8	10	8	12	2	-2	4	10.31	9.31	10.15	6.36	-1	0.84	-3.79	92	91	93	92
1	46	2	22.913	4	2	453	30	5	18	8	7.49	164	33	25	2	1	546.7	75	63.8571	59.15	68.01	-11.1429	-4.71	8.85714	33.5	31.5	33.25	33.42	-2	1.75	0.17	6	7	7	6	1	0	-1	13.33	11.11	11.11	11.11	-2.22	0	0	100	99	99	99
2	64	2	23.1206	2	1	540	35	5	16	9	7.37	147	43	25	0	0.99	420	49.0909	48.9091	48.9091	49	-0.181818	0	0.090909	24.5455	26.9	26.9	26.95	2.35454	0	0.05	11	11	11	11	0	0	0	15.9	13.01	13.01	13.01	-2.89	0	0	92	90	90	91
2	58	1	26.5	4	1	410	40	8	18	7	7.17	147	52	18	-11	0.99	367.5	58.5714	60.7143	56.11	55	2.14286	-4.6	-1.11111	35.8	43.3	40	39.2	7.5	-3.3	-0.8	7	7	9	9	0	2	0	17.2	15.8	16.1	16.2	-1.4	0.3	0.1	94	94	94	94
2	43	1	20.8209	1	1	340	30	13	28	9	7.29	96	52	25	-2	0.97	320	30.5833	30.6364	29.6	28.8	0.05303	-1.04	-0.8	24.4667	22.46	28.83	28.16	-2.00667	6.37	-0.67	12	11	10	10	-1	-1	0	3.67	6	3.16	3.24	2.33	-2.84	0.08	95	92	93	93
1	39	2	36.6257	1	1	470	35	14	24	10	7.31	81	47	23	-3	0.95	231.4	47.7	52	46.78	48.34	4.3	-5.22	1.55556	39.75	39	38.83	40	-0.75	-0.17	1.17	10	9	9	9	-1	0	0	2.14	3.33	3.27	3.33	1.19	-0.06	0.06	96	95	96	96
2	60	2	24.811	2	2	452	40	7	20	10	7.4	114	60	37	11	0.98	285	40.4545	50.4444	50.4444	70.7143	9.9899	0	20.2698	27.8125	28.37	30	30.93	0.5575	1.63	0.93	11	9	9	7	-2	0	-2	9	9.5	9.5	9	0.5	0	-0.5	95	95	95	95
2	93	2	22.07	4	2	280	30	8	25	7	7.43	148	29	19	-4	0.99	493.3	16.1765	15.5882	15.5882	15.2778	-0.588235	0	-0.310458	16.5	15.7	13.5	15.7	-0.8	-2.2	2.2	17	17	17	18	0	0	1	23.2	23.2	23.2	23.2	0	0	0	99	98	98	96
2	58	2	23.0546	1	1	420	40	14	27	12	7.26	114	52	22	-5	0.98	297.46	38.2727	39	38	23.6923	0.727273	-1	-14.3077	28.06	28.06	26.12	17.11	0	-1.94	-9.01	11	11	11	13	0	0	2	4.62	4.53	6	6.67	-0.09	1.47	0.67	94	95	94	94
1	73	2	22.1088	3	2	550	25	5	14	8	7.42	106	46	30	5	0.98	424	47.1429	47.1429	42.8571	37.5	0	-4.28571	-5.35714	33	33	33.45	25	0	0.45	-8.45	7	7	7	8	0	0	1	12	12	16	16	0	4	0	98	97	91	93
2	55	2	23	2	2	325	40	5	16	7	7.29	115	46	22	-5	0.98	287.5	27	38.2143	32.6667	32	11.2143	-5.54762	-0.666667	20.5714	25.47	23.33	24	4.89857	-2.14	0.67	16	14	15	15	-2	1	0	18.75	26.25	22.5	18.75	7.5	-3.75	-3.75	96	95	96	96
2	52	2	22.9854	4	1	400	50	10	28	11	7.34	100	48	26	0	0.97	200	38.5455	32.3077	35	31.91	-6.23776	2.69	-3.09091	24.9412	28.23	26.66	25.37	3.28882	-1.57	-1.29	11	13	10	11	2	-3	1	12	17	13	13	5	-4	0	92	92	91	92
1	64	1	20.1348	2	1	300	45	10	32	10	7.28	90	59	26	-1	0.96	200	25.0833	23.0769	25.1667	25.25	-2.00641	2.08974	0.083333	21.5	18.75	20.13	21.64	-2.75	1.38	1.51	12	13	12	12	1	-1	0	14	15	15	14	1	0	-1	95	94	90	92
1	77	1	19.2974	3	2	310	30	8	18	6	7.38	72	37	21	-3	0.94	240	18.2353	16.5789	16.3158	23	-1.65635	-0.263158	6.68421	17.7	16.8	18.2	15	-0.9	1.4	-3.2	17	19	19	15	2	0	-4	16.4	15.8	14.9	22.4	-0.6	-0.9	7.5	95	94	94	95
2	40	2	22.8374	0	1	400	40	13	28	11	7.31	96	64	31	3	0.97	240	37.1818	40.8	40.5	41.3	3.61818	-0.3	0.8	31.4615	31.38	31.15	31.76	-0.081538	-0.23	0.61	11	10	10	10	-1	0	0	12	17	13	13	5	-4	0	94	95	96	95
1	79	1	36	3	1	380	25	5	16	6	7.47	89	43	31	7	0.97	356	28.4615	24.6667	28.0769	28.8462	-3.79487	3.41026	0.769231	24.4	25.8	27.1	27.6	1.4	1.3	0.5	13	15	13	13	2	-2	0	15.1	13.8	14.3	13.2	-1.3	0.5	-1.1	97	96	95	94
1	73	1	18.1	4	2	280	50	7	20	5	7.27	123	51	23	-4	0.98	246	32.1429	35.8333	27.3	31.36	3.69048	-8.53	4.05594	27	25	25	26	-2	0	1	7	6	13	11	-1	7	-2	43.3	26.1	15.4	38	-17.2	-10.7	22.6	90	96	95	94
2	57	2	28	2	2	502	30	8	26	13	7.38	46	52	30	4	0.9	153.3	38.75	34.8889	38	38.75	-3.86111	3.11111	0.75	25.8333	25.54	27.63	25.85	-0.293333	2.09	-1.78	8	9	8	8	1	-1	0	14	13	13	13	-1	0	0	100	90	95	97
1	85	1	19.736	0	1	270	40	10	28	7	7.37	75	55	32	5	0.94	187.5	23.8	21.8333	25.2727	21.3333	-1.96667	3.43939	-3.93939	19.8333	18.71	19.85	18.28	-1.12333	1.14	-1.57	10	12	11	12	2	-1	1	14	17	17	17	3	0	0	94	92	90	93
2	65	2	27.1	0	2	450	30	5	15	9	7.41	150	53	34	9	0.99	500	23.5882	23.5294	23.5294	23.7059	-0.058824	0	0.176471	18.2273	17.39	17.4	18.31	-0.837273	0.01	0.91	17	17	17	17	0	0	0	9.23	11.08	11.08	9.23	1.85	0	-1.85	98	96	96	97
2	57	2	38.9739	3	2	518	70	8	22	11	7.29	90	50	24	-3	0.96	128.57	31.875	32.5	32.5	35.7143	0.625	0	3.21429	19.6154	21.66	21.66	20	2.04461	0	-1.66	16	16	16	14	0	0	-2	11.11	8.89	8.89	12.22	-2.22	0	3.33	91	92	92	91
1	86	2	22.4996	4	1	400	30	10	24	9	7.3	86	40	20	-6	0.95	286.67	31.3077	34.5833	37.5455	33.1667	3.27564	2.96212	-4.37879	29.0714	29.64	29.5	28.42	0.568571	-0.14	-1.08	13	12	11	12	-1	-1	1	1.07	2.18	3.21	2.22	1.11	1.03	-0.99	93	92	90	91
2	83	1	19.1111	4	1	310	35	12	28	8	7.24	85	41	17	-10	0.95	242.86	25	25.8333	20.83	21.33	0.833333	-5	0.5	21.42	23.84	23.8	24.3	2.42	-0.04	0.5	12	12	12	12	0	0	0	2.55	1.33	1.3	1.36	-1.22	-0.03	0.06	95	96	96	96
1	93	1	20.9366	4	1	340	25	8	20	6	7.51	103	31	25	2	0.98	412	28.3333	26.1538	28.3333	28.3333	-2.17949	2.17949	0	25	25.1	26.7	24.9	0.1	1.6	-1.8	12	13	12	12	1	-1	0	13.33	11.35	13.33	14.21	-1.98	1.98	0.88	99	97	98	98
1	79	2	22.8374	4	1	460	25	8	20	9	7.34	65	53	29	2	0.91	260	43.2727	41.9091	48.7	48.4	-1.36364	6.79091	-0.3	26.4444	25.61	24.35	26.88	-0.834444	-1.26	2.53	11	11	10	10	0	-1	0	7.37	7.64	10.91	8.42	0.27	3.27	-2.49	92	93	92	93
1	71	2	22.4996	5	1	380	21	5	18	6	7.31	96	36	18	-8	0.97	457.14	27.3333	42.6667	42.8889	42.2222	15.3333	0.222222	-0.666667	22.3636	32	38.6	34.54	9.63636	6.6	-4.06	9	9	9	9	0	0	0	3.87	4.39	1.5	3.08	0.52	-2.89	1.58	95	95	97	96
2	72	1	25	4	1	220	75	5	36	8	7.33	106	56	30	2	0.98	141.33	12.2778	12.1111	12.2222	12.8824	-0.166667	0.111111	0.660131	11.63	11.47	11.57	12.16	-0.16	0.1	0.59	18	18	18	17	0	0	-1	1.33	1.33	1.33	1.4	0	0	0.07	94	95	95	95
1	78	2	23	5	1	460	45	12	32	15	7.25	79	49	21	-6	0.94	175.56	34	31.0667	40.75	36.2308	-2.93333	9.68333	-4.51923	26.4444	25.88	30.56	26.16	-0.564444	4.68	-4.4	14	15	12	13	1	-3	1	3.38	2.54	3.48	4.23	-0.84	0.94	0.75	91	91	90	92
2	83	2	23.3341	4	1	450	40	8	16	9	7.42	138	36	23	-1	0.99	345	50	55.7143	50	112.5	5.71429	-5.71429	62.5	34.61	32.5	30.76	37.5	-2.11	-1.74	6.74	9	7	8	4	-2	1	-4	15.7	15	15.2	14.5	-0.7	0.2	-0.7	98	98	98	97
2	87	1	18.9736	5	1	360	30	6	14	5	7.42	138	23	14	-8	0.99	460	30.9091	34.5	29.5	30	3.59091	-5	0.5	30.4	38.1	31.8	31.3	7.7	-6.3	-0.5	11	10	10	10	-1	0	0	12.1	11.6	12	11.6	-0.5	0.4	-0.4	93	93	92	97
1	69	2	24.8358	2	1	360	30	12	32	11	7.23	75	47	19	-8	0.92	250	29.75	30	33	31	0.25	3	-2	23.8	24	25.71	24	0.2	1.71	-1.71	12	12	11	11	0	-1	0	3.75	3.4	3.46	4.71	-0.35	0.06	1.25	95	94	93	93
2	67	2	22.5896	3	1	430	35	16	33	14	7.29	82	36	17	-9	0.95	234.29	45	49.5556	48.55	54.9	4.55556	-1.01	6.35454	32.1429	34.3	26.5	32.07	2.15714	-7.8	5.57	10	9	11	10	-1	2	-1	4	3.69	4.84	3.93	-0.31	1.15	-0.91	91	90	92	92
[truncated: 22 more columns]
